# Supplementary material for: Non-Achievement of Alanine Aminotransferase Normalization Associated with the Risk of Hepatocellular Carcinoma during Nucleos(t)ide Analogue Therapies: A Multicenter Retrospective Study
Source: J Clin Med. 2022 Apr 22;11(9):2354. doi: 10.3390/jcm11092354 (PMC9101732; doi:10.3390/jcm11092354)
Supplement: Supplementary file 1 [file jcm-11-02354-s001.zip]

Archive with 1 entries (1 files):
- jcm-1656083-SI.pdf
